# Supplementary material for: Schisandrin B Attenuates Renal Fibrotic Remodeling in Association with Restoration of a PPARα-Related Tubular Fatty-Acid Oxidation Program
Source: Biomedicines. 2026 Jun 15;14(6):1351. doi: 10.3390/biomedicines14061351 (PMC13297011; doi:10.3390/biomedicines14061351)
Supplement: Supplementary file 1 [file biomedicines-14-01351-s001.zip]

Archive with 1 entries (1 files):
- biomedicines-4301470-supplementary.pdf
